# Supplementary material for: Exploring user acceptance of online virtual reality exhibition technologies: A case study of Liangzhu Museum
Source: PLoS One. 2024 Aug 1;19(8):e0308267. doi: 10.1371/journal.pone.0308267 (PMC11293688; doi:10.1371/journal.pone.0308267)
Supplement: S1 Data — (XLSX) [file pone.0308267.s001.xlsx]

## Sheet: Sheet1
Serial No.	INT1 The VR can respond quickly to my actions	INT2 I can feel myself interacting with the VR	INT3 The VR can understand and respond to my actions	INT4I can control the VR perspective well	INT5The VR is controllable	IMM1 The VR keeps me focused on what I’m doing	IMM2 The VR immerses me in my tasks	IMM3 I am not easily distracted in the VR	PRE1 It feels like I’m seeing the exhibition on-site	PRE2 It feels like being there, not just seeing it	PRE3 It feels like the return to reality is sudden when the VR ends	PU1 The VR allows me to quickly understand the features of Liangzhu Museum	PU2 The VR enhances the efficiency of my visit to the Liangzhu Museum	PU3 The VR provides useful exhibition information	PU4 The VR is important to me	PEU1 Learning to use the VR is easy	PEU2 Becoming proficient in using the VR is easy	PEU3 I don’t find experiencing VR exhibitions difficult	PE1 I really enjoy experiencing the VR	PE2 I find the experience in the VR enjoyable	PE3 The experience in the VR is joyful	IU1 I might use similar VR exhibitions in the future	IU2 I plan to use similar VR in the future	IU3 Using similar VR in the future is important to me	TVAS1After experiencing the VR, I want to know more about the actual site	TVAS2 After experiencing the VR, I am interested in visiting the actual site	TVAS3 After experiencing the VR, I plan to visit the actual site
2	2	2	3	3	2	2	2	3	2	2	2	3	2	1	2	1	1	1	3	3	2	2	2	3	1	1	2
3	2	4	3	2	2	3	3	3	2	2	2	2	1	1	2	2	2	2	2	2	1	1	1	1	1	1	1
4	3	4	4	3	3	2	2	2	2	3	2	2	3	3	3	2	2	2	3	3	3	2	2	2	1	2	1
5	2	2	3	3	3	2	2	3	2	3	3	2	2	2	2	2	2	2	2	2	2	2	2	3	2	2	3
7	1	3	2	3	2	1	2	2	3	3	2	1	1	1	1	1	1	1	1	2	1	1	1	3	1	1	2
8	2	3	1	4	4	2	2	2	2	2	1	1	1	1	1	1	1	1	1	2	2	2	2	1	2	2	2
9	1	2	1	3	3	4	4	4	3	3	3	1	1	2	2	2	2	2	4	4	2	1	1	2	3	3	3
10	4	2	4	5	4	3	4	3	2	1	2	2	2	3	2	2	3	3	3	2	3	2	3	2	4	2	3
11	4	3	2	4	3	5	3	2	3	2	5	3	2	4	3	4	3	2	5	3	4	4	3	2	4	3	4
12	2	1	2	2	3	1	2	2	2	2	2	1	2	2	1	3	2	3	2	2	2	2	1	2	2	1	2
13	5	4	5	4	5	4	5	4	4	4	5	4	5	4	4	1	3	1	1	2	1	2	1	2	1	2	2
15	3	4	2	1	2	2	1	4	2	2	1	3	3	3	2	1	2	1	1	2	1	2	2	3	3	1	1
16	3	3	4	3	3	2	1	1	2	1	2	3	2	3	3	2	2	2	3	4	3	2	3	3	3	4	2
17	1	2	1	1	1	1	2	2	1	1	1	1	1	1	2	1	1	1	1	1	2	1	1	2	1	1	1
18	5	5	4	4	4	4	5	4	4	4	5	4	4	5	4	5	4	5	4	4	5	5	4	4	4	5	4
19	4	2	2	4	2	1	2	2	2	3	2	1	2	2	1	2	2	2	2	3	2	3	2	3	3	2	3
20	4	5	4	5	4	4	5	5	5	4	4	4	4	4	5	1	1	1	2	1	2	2	1	3	2	1	1
22	2	2	2	3	3	2	1	3	1	2	1	2	1	2	2	2	1	2	2	1	1	2	3	2	2	1	1
23	3	3	2	3	3	2	2	1	2	2	2	1	1	1	2	2	3	3	1	1	2	1	1	3	2	2	1
24	2	1	3	1	2	2	1	2	3	2	1	2	1	2	1	3	4	5	2	1	1	2	1	3	1	2	2
25	1	2	2	1	2	1	2	2	2	2	2	2	2	1	2	1	2	1	2	1	2	1	2	2	1	1	1
26	1	2	1	2	1	1	2	2	1	3	1	2	1	1	2	1	1	1	2	1	1	2	1	2	1	1	2
28	3	2	3	2	2	2	2	2	2	2	2	2	2	1	2	2	3	4	2	2	1	1	1	2	2	1	1
29	3	2	3	2	2	2	2	2	2	2	2	1	1	2	2	2	2	1	1	1	2	1	1	2	1	2	2
30	3	2	2	3	4	1	1	2	2	2	4	2	1	2	2	2	2	1	2	1	2	1	1	2	2	2	2
31	1	2	2	1	2	1	2	1	2	2	2	1	2	2	1	1	2	1	2	2	2	2	1	2	2	1	1
32	4	3	2	3	4	3	2	1	3	4	4	3	2	1	2	4	3	1	2	3	5	4	3	2	1	2	4
33	4	3	5	4	4	2	5	4	2	1	1	2	1	3	1	2	1	5	2	2	1	3	1	2	1	4	1
34	3	2	2	2	2	2	1	2	1	1	1	2	2	1	2	1	1	2	1	2	1	2	2	2	1	1	1
35	4	5	4	4	4	4	5	5	5	4	5	4	4	5	4	2	1	2	1	2	1	1	2	3	2	1	2
36	3	2	3	3	2	5	3	2	3	2	4	2	1	3	2	3	2	1	1	1	2	1	1	2	3	2	1
37	2	1	2	1	2	1	1	2	1	2	1	1	2	1	2	2	1	2	1	1	1	2	2	1	2	2	2
38	4	2	3	1	3	2	3	3	1	3	1	2	3	2	2	2	1	2	1	3	1	2	1	3	2	3	1
40	3	2	2	2	2	2	1	2	2	2	1	2	2	2	1	2	2	1	2	2	2	2	2	3	1	1	2
42	2	1	3	2	4	2	1	2	1	2	3	1	2	1	3	3	2	3	1	2	1	2	3	1	2	4	1
43	2	1	2	1	2	2	1	1	2	2	1	1	2	1	1	1	1	1	1	1	1	1	1	1	1	1	1
44	2	1	1	2	2	2	1	1	1	1	1	2	1	1	2	1	2	1	2	2	2	1	2	2	2	1	2
45	2	1	3	2	4	1	3	1	3	1	3	1	3	2	1	3	1	1	3	2	1	2	3	2	3	1	3
46	2	1	2	1	1	1	1	2	1	3	2	2	1	2	3	2	2	2	1	1	2	1	1	3	2	2	3
47	2	1	3	2	3	1	2	1	4	1	1	2	1	2	3	4	5	4	1	2	2	2	1	3	1	2	1
49	3	1	1	2	3	2	1	2	1	1	1	1	1	1	2	1	2	2	1	2	1	2	2	2	1	1	1
50	2	1	2	1	2	2	1	2	1	3	2	1	2	1	2	2	1	1	2	1	1	2	1	3	1	3	2
51	2	1	2	2	1	2	2	2	2	2	2	1	2	1	2	1	2	2	2	1	1	2	2	2	2	1	1
52	2	3	4	1	2	2	3	2	4	5	4	2	2	1	2	3	3	2	2	2	1	2	2	2	1	1	1
53	2	2	1	2	3	3	2	1	1	1	4	1	3	2	4	2	2	2	1	3	1	2	2	3	2	1	2
54	3	2	3	1	2	2	3	2	3	4	3	2	1	3	2	3	2	4	2	1	2	1	4	3	2	2	2
55	3	2	3	2	1	1	3	2	1	1	2	1	1	2	2	1	1	1	1	1	1	1	1	2	2	2	2
56	3	2	2	2	3	2	2	3	2	2	2	2	3	3	2	2	2	2	2	3	2	2	2	3	2	2	2
57	1	2	2	1	3	1	2	1	2	1	3	1	1	2	1	2	1	1	3	1	2	3	4	4	2	2	3
58	4	3	2	1	2	3	2	3	2	1	3	2	1	2	3	3	3	1	2	3	1	2	3	2	1	2	2
59	2	2	1	1	2	1	1	2	2	2	1	1	2	2	1	1	1	1	1	1	2	1	2	2	2	1	1
61	2	1	1	2	3	2	1	1	1	1	3	3	2	2	1	1	1	2	2	1	2	2	1	1	1	1	2
62	2	1	3	1	4	2	3	1	1	2	4	1	3	2	1	1	3	4	2	1	2	1	2	3	2	1	3
63	1	2	2	1	2	1	3	2	1	1	2	1	1	2	1	2	2	1	2	1	2	2	1	1	2	1	1
64	2	2	4	1	2	2	3	2	2	2	3	2	2	2	2	1	1	1	2	2	1	1	1	3	2	2	2
65	2	1	2	2	2	2	2	2	1	2	2	1	1	1	3	1	2	1	1	1	2	1	2	3	2	2	2
66	4	2	2	1	2	2	3	3	4	3	2	3	4	4	3	3	2	4	3	2	4	4	3	2	4	3	4
67	2	1	2	1	2	2	2	1	1	2	1	2	2	1	1	2	1	1	2	2	2	1	2	2	1	2	2
68	2	2	3	2	1	1	2	1	2	1	2	2	2	1	2	2	2	1	2	2	2	2	2	1	1	2	2
69	1	1	1	1	2	1	1	1	1	1	1	1	1	1	2	1	1	2	1	1	1	1	1	1	1	1	1
70	2	2	3	1	3	1	2	1	1	1	1	1	3	2	2	1	1	1	2	2	2	1	2	3	2	2	2
71	2	2	1	2	2	2	2	2	2	2	2	1	2	2	2	3	3	2	2	2	1	2	2	2	2	2	1
72	3	4	5	2	3	3	1	2	2	3	3	2	3	2	1	4	5	4	2	1	3	1	3	2	1	3	2
73	2	2	1	2	3	2	1	2	2	1	2	1	2	1	2	1	2	2	1	2	2	1	2	1	2	2	1
74	3	2	5	1	4	2	3	4	3	3	1	1	3	4	4	3	4	3	4	2	1	1	2	3	4	3	2
75	1	2	2	1	2	2	2	1	1	2	2	1	1	1	1	1	2	1	1	1	2	1	2	2	1	1	2
76	3	3	2	2	3	3	3	2	2	3	3	3	2	3	2	3	3	3	2	2	2	3	2	3	2	3	2
77	1	1	1	2	2	3	3	4	4	3	1	2	2	2	3	3	3	2	2	2	4	3	4	3	3	2	1
78	2	1	2	2	2	2	2	2	1	2	2	2	1	2	1	2	1	1	2	2	2	2	2	2	2	2	2
79	1	2	1	2	1	1	2	1	1	2	2	1	2	1	2	2	1	1	2	1	2	1	2	1	2	1	1
80	3	3	3	2	2	2	3	3	2	2	2	3	2	3	3	3	2	2	3	2	2	3	3	4	3	2	3
81	1	1	1	1	1	2	1	2	1	1	2	2	1	1	2	1	1	1	1	1	1	2	1	1	1	1	1
82	4	4	4	2	5	2	1	2	1	2	4	2	1	1	3	1	2	2	2	2	1	2	2	3	1	2	1
83	4	5	3	4	5	5	4	4	5	4	4	5	4	4	3	4	4	4	5	4	4	5	4	5	4	5	5
84	1	2	2	1	2	1	2	1	2	2	2	1	1	2	2	2	1	2	2	1	1	2	2	2	1	1	1
85	3	3	4	2	2	1	3	2	3	2	2	1	2	2	1	1	1	2	2	1	2	1	1	3	3	3	1
86	2	3	4	1	5	1	3	5	3	2	4	2	3	1	2	4	3	4	2	1	1	3	4	2	1	4	1
87	2	1	3	1	2	1	2	1	2	4	1	3	2	2	3	4	4	4	1	2	3	1	4	4	2	1	2
88	1	2	3	3	1	3	3	3	1	1	2	3	3	1	1	1	2	2	2	3	3	3	3	1	2	2	3
89	2	1	2	1	2	1	1	2	1	2	2	1	2	1	1	2	1	2	1	1	2	1	1	2	2	1	2
90	2	2	1	2	2	3	3	4	2	1	3	1	1	2	2	2	1	1	2	2	2	2	2	3	2	1	1
91	1	2	2	1	3	1	2	1	2	1	1	2	2	1	2	2	2	2	1	2	1	2	1	1	2	2	2
92	4	5	3	4	4	3	4	4	5	4	5	5	4	4	5	3	3	4	5	4	5	4	4	4	5	5	4
93	2	1	2	1	2	2	2	1	2	2	1	1	2	2	1	1	2	2	1	1	2	1	1	2	1	1	1
94	2	1	2	1	2	1	1	2	1	2	2	2	1	2	2	2	1	3	2	1	2	1	2	1	2	3	1
95	1	1	2	2	1	1	1	2	2	1	1	1	1	2	2	2	1	2	1	1	2	1	2	1	2	1	2
96	1	1	2	2	1	1	1	2	2	1	1	1	1	2	2	2	1	2	1	1	2	1	2	1	2	1	2
97	2	2	1	2	1	2	1	2	1	2	1	2	2	2	1	1	2	1	2	2	2	1	2	2	1	1	2
98	1	2	2	1	2	2	1	2	2	1	1	1	2	2	1	1	1	2	3	3	3	2	2	3	2	2	1
99	2	1	1	2	1	1	2	1	2	1	2	2	1	2	2	2	3	2	1	2	2	1	1	2	2	1	2
100	1	2	2	2	2	2	2	2	1	1	2	1	1	1	1	1	1	1	2	2	1	1	1	2	1	1	2
101	1	5	1	1	1	1	1	1	1	1	1	1	1	1	1	1	1	1	2	5	1	1	1	2	1	1	1
102	2	1	1	2	1	2	2	1	2	1	1	2	1	2	1	1	2	1	2	2	1	2	2	2	1	1	2
103	3	2	2	3	3	2	2	3	2	2	2	3	2	3	3	2	3	3	2	2	2	2	2	2	2	2	3
104	2	1	2	2	2	2	2	1	1	2	2	2	1	2	1	2	1	2	1	2	2	2	1	1	2	2	2
105	2	3	1	4	2	1	2	1	1	3	3	2	1	3	2	3	2	3	2	3	1	2	3	2	1	2	3
106	2	1	1	2	2	2	1	3	2	1	2	3	3	2	1	3	2	2	1	2	1	1	1	2	1	2	1
107	1	5	1	1	1	1	1	1	1	1	1	1	1	1	1	1	1	1	1	5	1	1	1	2	1	1	1
108	2	2	2	1	1	2	2	1	1	2	2	2	2	1	1	2	2	1	1	1	2	1	1	2	1	2	1
111	2	2	2	3	2	2	2	2	3	2	3	2	2	2	2	2	3	3	2	2	2	2	3	2	2	2	2
112	2	1	2	1	3	3	4	3	3	2	1	2	3	4	4	5	4	3	2	2	3	1	2	3	2	1	1
113	2	2	1	3	2	2	2	1	1	2	2	2	1	2	1	2	1	2	2	1	2	1	2	2	3	2	2
114	4	3	4	3	2	4	3	1	3	3	5	4	2	2	1	4	3	2	3	3	2	3	4	5	4	2	4
115	2	1	2	2	2	1	2	2	2	2	2	1	2	1	2	2	2	2	1	2	1	1	2	2	1	2	2
116	1	2	2	1	2	2	2	2	1	1	2	2	2	2	2	2	2	2	2	2	2	2	2	2	2	2	2
117	2	1	1	2	1	1	2	1	1	2	2	1	1	2	1	1	2	2	1	1	1	1	1	2	1	1	2
118	3	2	2	1	2	2	1	2	2	1	1	1	1	1	2	2	2	2	2	1	1	1	2	3	2	1	2
119	2	3	4	2	3	2	2	1	2	2	2	1	1	1	4	2	4	4	2	2	1	1	1	3	2	4	1
120	2	2	1	2	3	3	2	3	1	2	3	2	2	1	2	2	1	2	3	2	2	1	2	2	3	2	1
121	2	1	2	1	2	3	2	1	1	2	1	1	2	1	2	1	2	1	1	2	2	2	1	2	1	1	1
122	2	2	1	2	1	2	3	2	2	3	2	3	2	3	3	2	2	2	2	2	2	3	2	3	2	3	2
123	2	1	3	2	2	2	3	2	2	2	1	1	2	3	3	1	2	3	2	3	1	2	3	2	1	1	1
124	2	1	2	2	1	2	1	1	2	1	1	2	1	2	1	2	2	2	3	2	2	2	1	2	1	2	1
125	2	1	3	2	1	2	1	3	1	2	1	2	3	2	2	2	1	1	2	3	1	2	1	1	2	3	1
126	2	3	3	2	1	2	1	2	1	2	2	1	3	2	3	1	3	1	3	2	3	2	1	2	3	2	1
127	2	1	2	1	2	2	2	1	1	2	1	2	1	2	2	2	1	2	1	2	2	1	2	2	1	2	1
128	4	3	3	4	2	1	1	2	3	3	1	1	3	3	2	4	4	3	1	2	2	3	3	2	2	3	2
129	2	1	2	2	2	3	3	3	2	2	3	2	2	2	2	2	2	2	2	2	2	2	2	2	2	2	2
130	1	2	1	2	1	1	2	2	2	1	1	2	1	2	1	1	2	2	1	2	2	1	2	1	2	1	1
133	2	1	2	2	1	1	1	2	2	2	2	2	1	2	1	2	1	1	2	2	2	1	2	1	1	2	2
134	2	2	3	2	2	2	1	1	1	2	1	2	2	1	1	4	2	3	2	2	1	2	1	3	2	2	1
135	3	2	3	1	4	3	2	3	1	2	2	3	2	1	2	3	2	3	2	3	1	2	3	2	3	2	2
136	2	3	2	2	3	1	1	2	1	1	2	2	3	2	2	1	1	3	2	2	2	1	1	1	2	2	2
137	3	2	3	2	2	2	1	2	1	3	1	2	1	2	1	3	2	2	2	1	2	1	1	2	1	1	2
138	2	2	1	4	4	3	3	1	2	2	4	3	2	3	2	4	4	3	2	3	1	3	3	1	1	2	1
139	3	2	1	3	4	2	1	3	1	1	2	3	1	2	1	2	3	2	1	1	1	1	3	3	2	1	1
140	5	4	3	4	3	4	4	4	3	4	4	3	4	5	3	4	3	4	3	4	3	4	3	4	3	4	4
141	2	1	2	2	1	2	1	3	1	2	2	1	2	2	1	2	2	1	2	2	1	2	2	2	1	2	1
142	2	2	2	1	3	1	1	2	1	1	1	1	1	2	3	3	3	4	1	1	1	2	3	3	2	1	2
143	5	3	4	2	3	1	4	3	3	4	5	2	5	2	4	5	3	5	3	4	4	4	2	3	4	2	5
144	2	1	2	2	2	1	1	2	2	1	1	1	2	2	1	1	2	1	1	2	1	2	2	1	2	2	1
145	2	2	2	1	1	2	2	2	1	2	1	1	1	1	1	2	2	2	1	1	1	1	1	1	1	1	1
146	2	1	2	1	1	2	2	1	2	1	2	1	1	3	2	1	2	2	3	2	1	2	1	2	3	3	1
147	2	1	2	2	3	3	1	2	1	2	3	2	2	1	2	2	1	2	3	2	1	2	2	1	2	3	2
149	2	1	2	1	2	1	3	1	2	1	2	1	2	3	1	2	1	3	1	2	1	2	3	1	2	3	2
151	4	4	5	3	4	3	4	3	3	2	4	2	2	1	2	2	1	3	2	3	2	1	2	2	1	1	2
152	2	2	2	1	1	1	1	2	1	2	1	1	1	2	2	1	1	1	2	1	2	1	1	2	2	2	3
154	1	1	2	1	2	2	1	2	2	2	2	2	2	1	2	2	3	1	2	1	2	1	2	1	1	2	1
155	4	2	4	1	4	1	1	2	2	2	2	3	2	3	2	1	3	2	3	3	2	2	3	4	2	2	3
156	1	1	1	2	1	2	1	2	1	1	3	1	1	2	1	1	1	1	1	1	2	1	1	1	1	1	1
157	4	5	4	4	4	5	3	4	4	4	5	3	5	3	4	1	2	1	2	1	2	2	2	1	2	1	1
158	4	4	3	4	4	5	5	2	1	2	5	5	4	3	4	3	4	4	3	4	4	2	4	2	4	2	2
159	3	3	2	3	2	3	2	3	1	2	2	3	2	3	3	3	3	2	3	3	2	2	3	4	3	2	2
160	3	2	2	2	2	3	3	3	3	3	2	2	3	2	3	2	2	2	3	2	3	2	2	2	2	3	2
161	3	3	3	2	3	3	3	4	2	2	2	3	2	2	3	2	2	2	3	3	3	2	2	3	3	3	3
163	1	2	1	2	3	1	1	2	1	2	1	2	1	2	1	1	2	2	2	2	2	1	1	2	2	1	2
164	2	1	3	2	2	1	3	2	3	1	2	1	2	2	1	3	2	1	3	2	1	2	1	3	2	1	1
165	4	5	4	3	5	3	4	5	4	5	3	5	4	3	4	2	2	2	2	1	1	2	1	2	2	2	2
166	1	3	2	2	1	2	3	4	1	3	5	1	2	1	3	2	3	2	2	1	3	2	3	1	2	3	2
167	2	1	2	2	2	1	2	2	1	2	1	2	2	1	2	2	1	1	2	1	2	1	2	1	2	1	1
168	4	1	2	3	3	2	3	1	4	3	2	3	5	5	4	3	2	3	4	5	4	3	2	2	4	3	4
169	2	3	1	1	2	3	1	2	3	2	2	3	3	1	2	2	1	2	1	3	3	1	2	2	1	3	3
170	2	2	1	2	1	2	2	1	2	2	1	2	1	2	1	3	2	1	1	2	1	2	1	2	2	1	1
171	2	1	2	1	2	1	2	1	1	2	2	2	1	2	1	2	1	1	2	1	1	2	1	2	1	2	2
173	2	1	2	3	2	1	3	2	3	2	3	2	2	1	2	1	2	2	3	2	1	2	1	2	3	2	2
175	2	2	1	2	1	1	2	1	2	1	1	1	2	2	1	2	1	2	1	2	2	1	1	2	2	1	2
176	1	2	2	1	1	1	1	2	1	1	1	1	2	2	1	1	2	1	1	2	1	2	1	1	2	1	2
177	3	1	3	2	1	3	2	1	3	2	2	2	1	3	2	3	2	2	3	2	2	1	2	3	2	3	2
178	1	2	2	1	2	1	2	1	1	1	1	2	1	1	2	1	2	1	1	2	1	1	2	2	1	2	1
179	3	3	4	2	3	2	2	1	2	2	3	2	2	3	3	2	1	2	3	3	3	2	3	3	2	1	2
180	1	2	2	2	1	2	3	2	2	1	2	1	2	2	2	2	2	2	1	2	1	1	2	2	1	2	2
181	2	2	3	3	3	4	2	2	2	1	1	3	4	2	3	4	4	3	1	1	1	2	2	3	4	4	3
182	3	4	5	2	4	2	1	2	2	1	1	3	5	4	3	1	2	3	3	2	1	1	2	1	1	1	1
183	3	3	2	2	3	3	1	2	2	3	2	1	3	4	2	5	5	4	2	2	2	3	3	2	2	3	2
184	3	1	3	1	3	1	2	2	1	2	2	1	2	1	2	2	1	2	1	1	1	2	1	3	1	2	2
186	4	4	5	4	5	5	5	4	5	4	5	5	4	4	5	4	4	4	5	5	4	5	5	5	4	4	5
187	2	2	1	2	1	1	2	1	1	2	1	2	2	1	2	2	1	2	1	2	1	2	2	1	2	2	2
188	2	1	2	2	1	1	2	1	1	2	1	1	2	1	2	2	1	1	2	1	2	1	2	2	1	2	1
189	2	2	3	2	2	2	2	3	3	3	3	2	2	2	2	2	2	2	2	2	2	2	2	2	2	2	2
190	2	1	2	1	2	1	2	3	1	2	2	1	2	2	1	1	2	2	2	1	1	2	2	1	2	2	2
191	2	1	2	1	1	2	1	2	3	2	2	3	2	1	2	2	1	1	2	1	2	1	2	1	1	2	1
192	2	1	1	2	1	2	1	2	2	1	2	1	2	1	2	2	1	1	2	1	1	2	1	2	1	2	2
193	2	3	2	4	2	2	1	3	2	1	2	1	2	3	1	1	2	2	2	3	1	3	2	2	1	2	3
194	3	2	2	1	1	4	2	3	1	2	2	1	4	2	1	1	2	3	2	3	2	2	1	3	2	1	2
195	2	1	1	2	1	1	2	1	1	2	2	2	1	2	2	2	1	1	2	1	2	1	2	2	1	2	1
196	1	1	2	1	1	2	1	1	2	1	1	1	2	1	1	1	1	1	1	1	1	1	2	1	1	2	1
197	2	3	4	2	3	5	2	1	2	1	3	1	3	1	1	2	3	3	1	4	2	1	2	3	3	3	1
198	2	3	4	3	2	2	4	3	3	2	3	2	3	2	3	2	3	2	3	2	2	3	3	2	3	2	3
199	2	2	3	1	2	2	3	2	1	1	3	2	2	1	1	2	3	1	2	3	2	1	1	3	2	1	2
200	3	4	2	1	3	3	1	2	1	2	3	1	2	4	3	1	3	3	1	2	1	2	3	1	2	4	1
201	2	1	3	3	1	3	1	3	2	3	1	2	2	2	1	4	5	4	2	1	2	2	1	3	2	2	2
202	4	2	3	2	4	2	2	3	3	3	4	2	3	3	4	1	1	3	2	1	3	4	3	5	2	4	4
203	1	2	2	2	2	1	2	1	2	1	2	1	2	2	1	1	2	2	2	1	2	1	2	1	2	1	2
204	2	2	2	1	1	1	1	1	1	2	2	1	1	1	1	2	2	2	1	1	1	1	1	2	1	1	2
205	4	5	5	4	4	5	5	4	1	2	2	1	1	2	2	2	1	2	2	1	2	1	2	2	1	1	2
206	2	4	3	5	4	5	4	2	4	2	5	2	4	5	1	4	2	5	3	5	2	4	5	2	4	5	1
207	2	3	1	4	2	2	2	3	3	1	2	2	1	2	2	1	2	1	3	3	3	2	3	3	1	2	1
208	2	1	2	2	1	2	2	2	1	2	2	1	1	2	1	1	2	2	1	2	1	1	1	2	2	1	2
209	3	1	3	2	2	1	1	2	2	3	1	3	2	3	2	3	3	2	1	3	1	2	2	3	3	2	2
210	1	2	3	1	4	3	2	3	2	1	1	1	2	1	4	5	5	3	1	3	1	2	4	5	2	2	3
211	2	1	2	2	1	2	2	2	1	2	2	1	2	1	2	2	1	2	2	1	2	1	1	2	1	2	2
212	5	4	4	2	3	4	3	5	3	2	5	3	4	4	5	1	3	1	2	4	3	1	5	3	4	2	1
213	4	5	4	4	3	5	3	4	2	1	2	1	1	2	3	2	1	2	1	2	1	2	2	1	2	1	2
214	2	1	2	1	1	2	1	1	1	2	2	1	2	1	2	3	2	2	3	2	2	3	2	1	2	3	1
215	4	5	3	5	4	4	3	5	3	3	4	5	3	4	3	5	3	3	5	4	3	5	4	3	4	5	4
216	4	4	5	4	3	3	5	5	3	4	4	3	5	5	3	4	5	5	4	4	5	4	4	5	3	4	3
217	1	1	2	1	1	2	1	1	2	1	1	2	1	2	1	1	1	2	1	1	2	1	1	1	2	2	1
218	2	3	2	1	3	1	2	1	1	3	3	1	2	3	1	4	3	2	1	2	2	1	2	2	1	3	1
220	2	3	2	2	2	2	2	2	3	3	4	2	1	1	1	1	2	1	3	3	2	2	3	3	1	3	2
221	3	4	3	3	4	3	4	4	3	4	4	3	5	4	3	4	3	2	3	2	2	3	2	3	2	4	4
222	2	1	2	1	2	4	2	2	1	2	1	2	1	2	1	2	1	1	2	1	1	1	2	1	2	3	1
223	2	1	2	1	2	2	1	2	1	2	1	2	1	2	1	2	1	1	2	1	1	1	1	2	1	2	1
224	3	4	3	4	3	4	3	4	3	4	3	4	3	4	2	2	3	3	2	3	3	4	3	2	3	4	4
225	2	1	2	2	1	1	1	2	2	1	2	1	2	2	1	2	1	2	2	1	2	1	1	2	1	1	2
228	2	2	1	3	4	2	1	2	2	1	2	1	2	1	1	3	3	1	1	2	1	2	1	1	2	1	1
229	2	2	2	2	3	1	1	2	2	1	2	2	1	1	1	2	1	2	1	1	1	2	1	2	1	1	1
230	5	4	4	5	3	4	5	3	3	5	3	3	4	4	5	4	3	3	3	5	4	3	5	5	4	4	5
231	3	2	4	3	3	3	2	3	2	4	3	2	3	2	3	3	2	2	3	2	2	3	2	3	2	4	3
232	2	2	2	1	2	2	2	2	1	1	2	2	1	2	2	2	3	3	2	2	2	2	2	2	1	2	2
233	1	1	2	2	1	1	2	2	1	1	1	1	2	1	2	2	2	2	1	2	1	1	2	2	1	1	2
234	4	4	3	3	4	5	5	3	5	4	5	3	4	4	4	1	1	3	2	4	2	3	2	2	2	2	2
236	2	2	2	2	3	2	2	2	2	2	2	2	2	2	2	3	2	2	3	2	2	2	2	2	2	2	2
237	2	1	1	2	2	2	1	1	1	1	2	1	1	2	3	4	4	5	2	2	1	1	2	1	2	1	1
238	2	1	1	2	2	2	1	1	1	2	2	1	1	2	2	2	1	2	3	2	1	2	2	1	3	2	1
239	2	1	2	1	2	2	2	1	2	1	2	1	2	1	2	1	2	2	1	2	2	1	2	1	2	1	1
240	2	2	1	2	2	2	2	1	2	1	1	1	2	2	1	2	2	2	2	1	2	2	1	2	3	2	1
244	4	3	4	3	3	2	2	3	3	2	4	2	2	2	2	2	2	2	3	2	2	2	2	3	3	2	3
245	3	2	2	2	3	2	2	2	2	3	2	2	3	2	2	2	2	1	2	2	2	2	3	2	1	2	2
246	1	2	1	1	1	2	1	1	1	2	1	1	2	1	1	1	1	2	2	1	1	1	2	1	1	1	1
247	2	3	2	3	4	3	2	1	4	5	2	3	4	1	3	5	4	2	1	2	4	5	3	2	1	3	2
249	3	2	2	3	3	2	2	3	2	1	1	3	3	2	2	3	3	3	1	1	1	2	3	2	2	2	1
250	2	1	3	2	2	2	3	3	1	2	2	1	1	3	2	1	2	2	1	1	2	1	1	3	2	2	1
251	2	3	1	2	1	2	2	1	1	1	2	1	2	2	1	1	2	1	2	1	2	1	2	2	1	2	1
252	2	2	3	1	2	2	2	3	2	2	3	2	1	1	2	2	2	2	3	3	3	2	3	3	2	1	3
253	2	1	3	1	2	4	2	2	1	3	2	3	3	1	2	2	3	2	2	3	2	1	2	1	3	2	1
254	1	2	1	2	1	2	2	2	2	1	2	1	2	2	1	1	2	1	2	2	2	2	1	2	1	2	1
255	4	4	4	4	4	4	4	4	4	4	4	5	5	4	4	4	4	4	5	4	4	4	5	5	4	4	4
256	1	2	1	2	1	2	3	2	2	1	1	2	1	2	1	2	1	1	2	1	1	2	1	2	1	2	1
257	3	4	3	2	3	3	2	4	4	2	4	3	5	2	4	2	4	5	3	2	3	4	2	3	4	2	4
258	2	3	3	1	1	1	1	2	2	3	4	3	2	4	2	4	3	3	1	2	1	2	2	4	3	3	1
259	2	2	1	2	2	2	2	3	2	2	3	1	2	1	2	2	2	2	1	1	2	1	2	2	3	2	2
260	3	2	2	1	2	1	2	4	2	3	1	2	3	1	4	3	2	4	2	1	1	3	3	2	2	1	1
261	3	2	2	2	2	2	2	2	2	2	2	2	2	2	2	2	2	2	2	2	2	2	2	2	2	2	2
262	2	1	2	4	2	2	1	1	1	2	2	2	1	2	2	2	1	1	2	1	2	2	1	1	2	2	1
263	2	1	2	2	3	3	2	2	1	2	3	1	2	2	2	2	1	2	2	1	2	2	1	2	3	1	3
264	2	1	2	2	3	1	2	1	2	1	2	2	2	2	3	2	2	2	1	2	1	2	2	2	1	3	1
265	1	1	2	1	2	2	2	1	1	2	2	1	1	1	1	1	1	1	1	1	1	1	1	2	2	1	2
266	2	3	4	1	2	2	2	1	3	4	3	1	2	1	3	4	4	3	1	2	5	2	1	3	1	2	1
267	1	2	2	2	2	2	2	3	1	2	4	2	1	1	2	1	1	1	2	2	2	1	1	3	2	1	2
268	2	4	5	2	4	1	2	3	2	1	1	2	3	1	3	1	2	1	2	1	1	3	1	2	1	2	1
269	2	1	2	2	3	2	1	2	1	2	1	1	1	2	2	3	4	3	2	2	2	2	1	2	2	1	1
270	3	4	5	3	5	5	4	3	3	2	3	3	2	2	2	2	2	1	2	2	2	2	1	2	1	3	1
271	2	1	2	2	1	2	1	1	1	2	1	2	3	2	1	2	4	3	2	2	1	2	2	1	2	2	1
272	2	2	3	2	3	1	2	2	3	2	3	2	2	3	2	4	3	2	2	2	1	2	2	3	2	2	1
273	1	2	2	3	3	1	2	2	2	3	1	2	3	2	2	2	1	1	2	1	1	2	1	2	2	1	2
274	2	1	2	3	2	1	3	2	2	1	1	2	1	2	1	1	2	1	2	1	1	2	1	3	2	1	1
275	3	1	2	1	3	2	2	1	2	2	1	2	2	2	2	1	2	2	1	1	1	1	1	1	3	2	2
276	2	4	3	5	3	3	2	3	4	3	4	3	2	4	3	2	4	2	4	5	3	4	3	2	3	4	3
277	1	2	1	2	1	1	2	2	2	1	1	2	1	2	1	2	1	1	2	1	2	1	2	1	1	2	2
278	4	4	4	4	4	3	4	4	2	2	2	2	3	2	2	2	3	3	2	2	2	2	2	3	2	3	2
279	4	3	4	2	3	1	3	2	1	3	3	1	3	2	1	3	2	1	2	4	2	1	3	1	4	2	1
280	2	1	2	1	2	2	2	1	1	2	1	2	2	1	1	2	1	1	2	2	2	2	1	2	2	2	2
281	3	2	1	2	1	1	3	1	2	2	1	2	3	1	2	3	2	2	3	1	2	1	2	3	1	2	1
283	1	1	1	2	2	1	2	2	1	1	2	1	1	2	1	1	2	1	1	2	2	1	2	1	1	1	2
284	2	2	3	2	2	2	1	2	2	1	2	1	2	1	2	2	2	2	2	2	2	2	1	2	1	1	1
285	3	2	3	1	2	3	3	2	2	2	2	1	2	1	2	2	3	2	2	1	2	1	2	2	3	2	2
286	4	3	4	3	4	3	5	4	2	3	1	3	2	2	1	3	2	3	1	2	1	2	1	2	2	1	1
287	1	2	1	1	2	2	1	2	2	2	3	1	1	1	2	1	2	2	2	3	2	1	1	2	1	1	2
288	2	2	3	2	3	3	2	3	2	3	2	1	2	1	2	1	2	2	1	2	2	1	1	2	2	1	2
290	3	2	2	3	2	1	1	2	2	1	3	2	1	2	1	1	1	2	1	2	2	2	1	3	2	1	2
291	5	4	5	4	3	5	4	5	2	3	2	3	1	2	3	2	3	2	1	2	1	2	2	3	1	4	2
292	2	3	2	3	4	2	1	3	2	3	1	2	3	1	2	2	1	2	1	2	3	2	1	2	3	1	2
293	4	5	3	2	3	4	3	1	2	3	3	3	2	3	2	4	5	3	2	1	2	1	2	3	3	2	4
294	5	4	1	2	2	3	2	2	2	2	2	3	1	1	2	5	3	2	3	2	2	1	1	1	3	3	1
295	2	3	4	2	1	3	4	4	2	3	1	3	4	3	5	4	2	2	1	3	2	1	1	2	1	2	2
296	2	3	2	1	2	3	2	3	1	2	2	1	2	1	2	1	2	2	2	1	2	1	2	1	2	1	2
297	2	2	1	1	1	1	2	3	3	2	4	1	1	1	1	1	1	1	1	1	1	1	1	3	1	1	2
298	2	3	1	2	1	1	2	3	2	1	2	1	2	2	1	2	1	1	1	2	1	2	1	3	2	1	2
299	3	4	2	3	3	2	2	1	2	1	2	1	2	2	1	3	2	4	2	2	3	1	1	2	4	3	3
300	2	1	3	2	3	1	2	1	2	1	2	1	1	3	3	2	3	3	1	1	2	1	2	3	2	1	1
301	3	3	2	3	2	3	2	3	2	2	2	2	1	2	2	3	2	3	2	3	2	3	3	2	3	2	3
302	2	3	2	3	3	3	3	2	2	2	3	2	1	2	2	2	2	2	1	2	1	1	2	2	2	2	3
303	1	2	1	2	1	1	1	1	1	1	2	1	1	1	2	1	2	2	1	1	1	1	1	1	1	1	1
305	3	2	3	2	3	3	1	2	2	3	1	3	2	2	1	3	2	1	2	3	2	2	1	2	3	2	1
306	3	2	3	1	3	3	2	1	3	2	2	3	2	3	4	5	3	3	1	2	2	4	3	2	3	1	3
307	3	2	4	1	3	1	2	3	3	4	5	1	2	5	4	2	5	3	1	3	4	1	2	5	3	4	3
308	3	1	3	2	2	2	1	1	2	1	1	3	2	1	2	3	2	2	2	1	1	2	2	2	1	2	1
309	3	3	4	4	4	3	4	3	4	4	2	4	3	3	3	3	3	3	3	2	2	2	3	3	3	4	4
310	3	2	2	1	3	2	1	2	2	1	2	1	2	2	1	2	3	3	2	1	1	2	1	1	2	2	1
311	3	3	2	3	3	2	3	2	3	3	2	3	1	1	2	2	2	3	2	3	2	2	1	2	1	2	2
312	2	1	3	2	3	1	5	2	2	3	2	1	1	1	1	4	3	2	2	1	2	2	2	1	1	2	1
313	4	3	4	1	5	5	2	5	1	3	4	1	3	2	4	2	3	3	2	4	2	5	3	2	4	3	3
314	2	1	1	2	2	2	1	2	1	1	1	1	1	2	1	1	2	3	1	1	1	1	2	2	1	1	1
315	1	2	1	2	1	1	2	1	2	1	1	2	1	2	1	1	2	1	2	1	1	2	1	2	1	2	1
316	3	4	3	4	4	4	2	2	1	2	2	2	5	1	4	4	5	4	3	3	3	1	2	4	1	2	2
317	3	1	2	3	2	3	1	5	1	1	3	2	3	1	5	2	3	3	1	2	1	1	2	4	1	2	1
318	1	2	2	1	1	1	2	1	1	1	2	1	4	3	1	1	1	1	2	3	3	2	2	3	2	1	1
319	3	2	3	2	2	1	1	2	2	1	1	1	1	1	1	1	2	2	1	1	2	2	1	2	2	1	1
320	1	2	1	2	1	1	2	1	2	1	1	2	1	2	1	1	2	2	1	2	2	1	2	1	2	1	1
321	2	2	1	2	3	3	2	2	1	2	3	2	1	2	3	2	1	3	2	1	3	3	2	3	2	3	2
322	2	1	3	1	2	1	2	1	2	3	3	2	1	2	3	3	4	3	3	2	2	2	1	4	3	2	3
323	2	1	2	2	1	2	1	1	2	2	1	2	2	1	2	2	1	2	2	1	1	2	1	1	2	2	2
324	2	1	3	2	4	2	1	2	2	1	1	1	1	2	3	3	4	3	1	1	1	1	2	3	2	1	1
325	2	2	5	3	2	2	1	3	3	1	3	2	3	1	2	2	3	2	3	2	2	3	2	4	3	2	2
326	3	4	4	2	3	2	4	3	3	2	3	2	4	1	2	3	4	2	3	1	4	3	2	4	1	2	3
327	3	2	2	1	2	2	2	2	1	2	1	2	2	1	2	2	1	2	1	2	1	1	2	1	2	1	1
328	2	2	2	1	2	2	1	2	3	3	4	2	2	2	3	2	3	3	3	3	2	2	2	3	2	2	2
329	2	2	2	2	2	2	2	2	2	2	2	2	2	2	2	2	2	2	2	2	2	2	2	1	1	1	1
330	1	2	2	2	2	1	1	2	1	1	1	2	2	2	1	2	3	2	1	1	2	1	1	2	1	1	1
331	2	2	1	2	2	2	1	1	2	2	2	2	2	1	2	2	1	2	1	2	1	2	2	2	2	1	2
332	2	1	2	3	1	2	1	2	2	1	2	2	1	3	1	2	2	2	1	1	1	2	2	1	2	3	2
333	4	3	4	3	3	4	5	4	5	4	5	4	5	5	4	2	2	3	1	1	2	1	1	2	2	1	2
334	2	1	2	1	2	2	2	3	2	1	2	1	1	2	1	1	1	1	1	2	1	1	2	2	1	1	1
336	1	1	1	2	2	1	1	3	1	2	2	1	2	1	2	1	2	2	1	1	1	1	2	1	1	2	1
337	5	4	4	5	4	4	5	5	2	1	2	2	1	2	2	2	2	2	1	2	1	2	2	1	2	1	1
338	3	2	1	3	2	1	2	2	2	2	1	2	3	1	2	2	3	3	1	1	2	1	1	2	1	1	1
339	2	1	1	2	2	1	1	2	2	1	1	1	2	1	2	2	2	2	1	1	2	1	2	1	2	2	2
340	2	1	2	3	3	1	1	1	1	1	1	2	2	1	1	2	3	2	1	1	1	1	2	3	2	1	2
341	3	3	3	4	3	3	3	3	3	3	3	3	3	3	3	4	3	3	3	3	3	3	2	2	3	3	3
342	4	3	3	4	3	3	3	3	3	4	4	4	3	4	3	4	4	4	4	3	4	3	4	3	4	4	4
343	4	5	3	5	4	5	4	5	3	4	5	4	4	5	3	2	3	3	2	3	1	3	2	2	1	3	2
344	2	3	1	2	3	2	3	1	3	1	1	2	1	3	1	2	1	1	3	2	2	1	2	1	2	1	1
347	1	1	2	1	2	2	2	3	1	1	3	1	1	1	1	1	2	1	1	1	1	1	1	2	1	1	1
